# Supplementary material for: Emergence of NDM-1-Producing Pseudomonas aeruginosa Nosocomial Isolates in Attica Region of Greece
Source: Microorganisms. 2024 Aug 23;12(9):1753. doi: 10.3390/microorganisms12091753 (PMC11434298; doi:10.3390/microorganisms12091753)
Supplement: Supplementary file 1 [file microorganisms-12-01753-s001.zip]

Archive with 2 entries (2 files):
- microorganisms-3163709-supplementary.pdf
- Supplementary Table S3.xls
