# Supplementary material for: Emergence of NDM-1-Producing Pseudomonas aeruginosa Nosocomial Isolates in Attica Region of Greece
Source: Microorganisms. 2024 Aug 23;12(9):1753. doi: 10.3390/microorganisms12091753 (PMC11434298; doi:10.3390/microorganisms12091753)
Supplement: Supplementary file 1 [file microorganisms-12-01753-s001.zip › Supplementary Table S3.xls]

## Sheet: VFDB_Jul_26-4678941954
Supplementary table S3. Virulence factor genes detected in the study isolates (based on VFDB)
VFclass	Virulence factors	Related genes	Pae9912(Prediction)	Pae9953(Prediction)	Pae9964(Prediction)	Pae9964(Prediction)	Pae10071(Prediction)	Pae9965(Prediction)	P.aeruginosa PA7	P.aeruginosa PAO1
									chromosome (NC_009656)	chromosome (NC_002516)
Adherence	Flagella	flaG	-	-	-	-	-	orf04871	PSPA7_4278	PA1093
		fleN	orf05336	orf05095	orf05385	orf05093	orf04873	orf02679	PSPA7_3873	PA1454
		fleQ	orf02684	orf02677	orf02526	orf01698	orf02104	orf04876	PSPA7_4274	PA1097
		fleR	orf02686	orf02679	orf02524	orf01700	orf02106	orf04878	PSPA7_4272	PA1099
		fleS	orf02685	orf02678	orf02525	orf01699	orf02105	orf04877	PSPA7_4273	PA1098
		flgA	orf04872	orf04460	orf04842	orf05852	orf04300	orf05967	PSPA7_1780	PA3350
		flgB	orf02656	orf02649	orf02553	orf01670	orf02076	orf04849	PSPA7_4300	PA1077
		flgC	orf02658	orf02651	orf02552	orf01672	orf02078	orf04851	PSPA7_4299	PA1078
		flgD	orf02659	orf02652	orf02551	orf01673	orf02079	orf04852	PSPA7_4298	PA1079
		flgE	orf02660	orf02653	orf02550	orf01674	orf02080	orf04853	PSPA7_4297	PA1080
		flgF	orf02661	orf02654	orf02549	orf01675	orf02081	orf04854	PSPA7_4296	PA1081
		flgG	orf02662	orf02655	orf02548	orf01676	orf02082	orf04855	PSPA7_4295	PA1082
		flgH	orf02663	orf02656	orf02547	orf01677	orf02083	orf04856	PSPA7_4294	PA1083
		flgI	orf02664	orf02657	orf02546	orf01678	orf02084	orf04857	PSPA7_4293	PA1084
		flgJ	orf02665	orf02658	orf02545	orf01679	orf02085	orf04858	PSPA7_4292	PA1085
		flgK	orf02666	orf02659	orf02544	orf01680	orf02086	orf04859	PSPA7_4291	PA1086
		flgL	orf02667	orf02660	orf02543	orf01681	orf02087	orf04860	PSPA7_4290	PA1087
		flgM	orf04871	orf04459	orf04843	orf05853	orf04301	orf05966	PSPA7_1779	PA3351
		flgN	orf04870	orf04458	orf04844	orf05854	orf04302	orf05965	PSPA7_1778	PA3352
		flhA	orf05338	orf05097	orf05387	orf05095	orf04871	orf02681	PSPA7_3875	PA1452
		flhB	orf05341	orf05100	orf05390	orf05098	orf04868	orf02684	PSPA7_3878	PA1449
		flhF	orf05337	orf05096	orf05386	orf05094	orf04872	orf02680	PSPA7_3874	PA1453
		fliA	orf05335	orf05094	orf05384	orf05092	orf04874	orf02678	PSPA7_3872	PA1455
		fliC	orf02677	orf02670	orf02533	orf01691	orf02097	orf04870	PSPA7_4279	PA1092
		fliD	orf02679	orf02672	orf02530	orf01693	orf02099	orf04872	PSPA7_4277	PA1094
		fliE	orf02687	orf02680	orf02523	orf01701	orf02107	orf04879	PSPA7_4271	PA1100
		fliF	orf02688	orf02681	orf02522	orf01702	orf02108	orf04880	PSPA7_4270	PA1101
		fliG	orf02689	orf02682	orf02521	orf01703	orf02109	orf04881	PSPA7_4269	PA1102
		fliH	orf02690	orf02683	orf02520	orf01704	orf02110	orf04882	PSPA7_4268	PA1103
		fliI	orf02691	orf02684	orf02519	orf01705	orf02111	orf04883	PSPA7_4267	PA1104
		fliJ	orf02692	orf02685	orf02518	orf01706	orf02112	orf04884	PSPA7_4266	PA1105
		fliK	orf05349	orf05108	orf05398	orf05106	orf04859	orf02692	PSPA7_3888	PA1441
		fliL	orf05348	orf05107	orf05397	orf05105	orf04861	orf02691	PSPA7_3885	PA1442
		fliM	orf05347	orf05106	orf05396	orf05104	orf04862	orf02690	PSPA7_3884	PA1443
		fliN	orf05346	orf05105	orf05395	orf05103	orf04863	orf02689	PSPA7_3883	PA1444
		fliO	orf05345	orf05104	orf05394	orf05102	orf04864	orf02688	PSPA7_3882	PA1445
		fliP	orf05344	orf05103	orf05393	orf05101	orf04865	orf02687	PSPA7_3881	PA1446
		fliQ	orf05343	orf05102	orf05392	orf05100	orf04866	orf02686	PSPA7_3880	PA1447
		fliR	orf05342	orf05101	orf05391	orf05099	orf04867	orf02685	PSPA7_3879	PA1448
		fliS	orf02682	orf02675	orf02528	orf01696	orf02102	orf04874	PSPA7_4276*	PA1095
		fliT	orf02683	orf02676	orf02527	orf01697	orf02103	orf04875	PSPA7_4275	PA1096
		motA	orf00935	orf00935	orf01040	orf00865	orf00987	orf02341	PSPA7_5683	PA4954
		motB	orf00934	orf00934	orf01041	orf00866	orf00988	orf02342	PSPA7_5682	PA4953
		motC	orf05330	orf05089	orf05379	orf05087	orf04879	orf02673	PSPA7_3866	PA1460
		motD	orf05329	orf05088	orf05378	orf05086	orf04880	orf02672	PSPA7_3865	PA1461
		motY	orf05727	orf05725	orf05778	orf05736	orf05606	orf01031	PSPA7_1621	PA3526
	LPS O-antigen (P. aeruginosa)	Undetermined	orf01763	orf01756	orf01817	orf01552	orf01564	orf00156; orf00157	PSPA7_1969; PSPA7_1970; PSPA7_1971; PSPA7_1972; PSPA7_1973; PSPA7_1974; PSPA7_1975; PSPA7_1976; PSPA7_1977; PSPA7_1978; PSPA7_1979; PSPA7_1980; PSPA7_1981; PSPA7_1982; PSPA7_1983; PSPA7_1984; PSPA7_1985; PSPA7_1986	PA3141; PA3142; PA3143; PA3144; PA3145; PA3146; PA3147; PA3148; PA3149; PA3150; PA3151; PA3152; PA3153; PA3154; PA3155; PA3156; PA3157; PA3158; PA3159; PA3160
	Type IV pili biosynthesis	fimT	-	-	-	-	-	orf00822	PSPA7_5189	PA4549
		fimU	-	-	-	-	-	orf00823	PSPA7_5190	PA4550
		fimV	orf01789	orf01782	orf01843	orf01526	orf01538	orf00183	PSPA7_2018	PA3115
		pilA	-	-	-	-	-	-	PSPA7_5161	PA4525
		pilB	orf01436	orf04881	orf01617	orf04709	orf03233	orf00797	PSPA7_5162	PA4526
		pilC	-	-	-	-	-	orf00798	PSPA7_5163	PA4527
		pilD	orf01434	orf04879	orf01619	orf04711	orf03231	orf00799	PSPA7_5164	PA4528
		pilE	orf01340	orf04785	-	orf04806	-	orf00829	PSPA7_5196	PA4556
		pilF	orf00240	orf00240	orf00239	orf00418	orf00240	orf01328	PSPA7_1309	PA3805
		pilM	orf01033	orf01033	orf00942	orf00767	orf00889	orf03233	PSPA7_5781	PA5044
		pilN	orf01032	orf01032	orf00943	orf00768	orf00890	orf03232	PSPA7_5780	PA5043
		pilO	orf01031	orf01031	orf00944	orf00769	orf00891	orf03231	PSPA7_5779	PA5042
		pilP	orf01030	orf01030	orf00945	orf00770	orf00892	orf03230	PSPA7_5778	PA5041
		pilQ	orf01029	orf01029	orf00946	orf00771	orf00893	orf03229	PSPA7_5777	PA5040
		pilR	orf01345	orf04790	orf01710	orf04800	orf03211	orf00820	PSPA7_5187	PA4547
		pilS	orf01346	orf04791	orf01709	orf04799	orf03212	orf00819	PSPA7_5186	PA4546
		pilT	orf03129	orf03122	orf03312	orf02143	orf02549	orf01579	PSPA7_0495	PA0395
		pilU	orf03130	orf03123	orf03311	orf02144	orf02550	orf01580	PSPA7_0496	PA0396
		pilV	-	-	-	-	-	orf00824	PSPA7_5191	PA4551
		pilW	-	-	-	-	-	orf00825	PSPA7_5192	PA4552
		pilX	-	-	-	-	-	orf00826	PSPA7_5193	PA4553
		pilY1	orf01341	orf04786	orf01714	orf04804	orf03207	orf00827	PSPA7_5194	PA4554
		pilY2	-	-	-	-	-	orf00828	PSPA7_5195	PA4555
		pilZ	orf01950	orf01943	orf02004	orf01365	orf01377	orf00342	PSPA7_2201	PA2960
	Type IV pili twitching motility related proteins	chpA	orf03147	orf03140	orf03294	orf02161	orf02567	orf01597	PSPA7_0513	PA0413
		chpB	orf03148	orf03141	orf03293	orf02162	orf02568	orf01598	PSPA7_0514	PA0414
		chpC	orf03149	orf03142	orf03292	orf02163	orf02569	orf01599	PSPA7_0515	PA0415
		chpD	orf03150	orf03143	orf03291	orf02164	orf02570	orf01600	PSPA7_0516	PA0416
		chpE	orf03151	orf03144	orf03290	orf02165	orf02571	orf01601	PSPA7_0517	PA0417
		pilG	orf03142	orf03135	orf03299	orf02156	orf02562	orf01592	PSPA7_0508	PA0408
		pilH	orf03143	orf03136	orf03298	orf02157	orf02563	orf01593	PSPA7_0509	PA0409
		pilI	orf03144	orf03137	orf03297	orf02158	orf02564	orf01594	PSPA7_0510	PA0410
		pilJ	orf03145	orf03138	orf03296	orf02159	orf02565	orf01595	PSPA7_0511	PA0411
		pilK	orf03146	orf03139	orf03295	orf02160	orf02566	orf01596	PSPA7_0512	PA0412
Antimicrobial activity	Phenazines biosynthesis	phzA1	orf00656	orf00656	orf00654	orf00002	orf00656	orf01859	PSPA7_0888	PA4210
		phzA2	orf04088	orf04082	orf04139	orf04069	orf03836	orf04040	PSPA7_3385	PA1899
		phzB1	orf00657	orf00657	orf00655	orf00001	orf00657	orf01858	PSPA7_0888	PA4211
		phzB2	orf04089	orf04083	orf04140	orf04070	orf03837	orf04041	PSPA7_3384	PA1900
		phzC1	orf06294	orf06293	orf00656	orf06209	orf06230	orf06498	PSPA7_0887	PA4212
		phzC2	-	-	-	-	-	-	PSPA7_3383	PA1901
		phzD1	-	-	orf00657	-	-	orf06503	PSPA7_0886	PA4213
		phzD2	-	-	-	-	-	-	PSPA7_3382	PA1902
		phzE1	orf02566	orf02559	orf00658	orf03168	orf01986	orf06478	PSPA7_0885	PA4214
		phzE2	-	-	-	-	-	-	PSPA7_3381	PA1903
		phzF1	orf02564	orf02557	orf00659	orf03169	orf01984	orf06477	PSPA7_0884	PA4215
		phzF2	-	-	-	-	-	-	PSPA7_3380	PA1904
		phzG1	orf02563	orf02556	orf00660	orf03170	orf01983	orf06476	PSPA7_0883	PA4216
		phzG2	-	-	-	-	-	-	PSPA7_3379	PA1905
		phzH	orf04551	orf04306	orf04392	orf04532	orf04060	orf04306	-	PA0051
		phzM	orf00654	orf00654	orf00652	orf00003	orf00654	orf01860	PSPA7_0889	PA4209
		phzS	orf06216	orf06168	orf00661	orf06082	orf06085	orf06173	PSPA7_0881	PA4217
Antiphagocytosis	Alginate biosynthesis	alg44	orf05742	orf05740	orf05793	orf05751	orf05590	orf01046	PSPA7_1603	PA3542
		alg8	orf05741	orf05739	orf05792	orf05750	orf05591	orf01045	PSPA7_1604	PA3541
		algA	orf05752	orf05750	orf05803	orf05761	orf05580	orf01056	PSPA7_1594	PA3551
		algC	orf05830	orf05828	orf05886	orf05232	orf05697	orf05791	PSPA7_6098	PA5322
		algD	orf05740	orf05738	orf05791	orf05749	orf05592	orf01044	PSPA7_1605	PA3540
		algE	orf05744	orf05742	orf05795	orf05753	orf05588	orf01048	PSPA7_1601	PA3544
		algF	orf05751	orf05749	orf05802	orf05760	orf05581	orf01055	PSPA7_1595	PA3550
		algG	orf05745	orf05743	orf05796	orf05754	orf05587	orf01049	PSPA7_1600	PA3545
		algI	orf05749	orf05747	orf05800	orf05758	orf05583	orf01053	PSPA7_1597	PA3548
		algJ	orf05750	orf05748	orf05801	orf05759	orf05582	orf01054	PSPA7_1596	PA3549
		algK	orf05743	orf05741	orf05794	orf05752	orf05589	orf01047	PSPA7_1602	PA3543
		algL	orf05747	orf05745	orf05798	orf05756	orf05584	orf01051	PSPA7_1598	PA3547
		algX	orf05746	orf05744	orf05797	orf05755	orf05586	orf01050	PSPA7_1599	PA3546
	Alginate regulation	algP/algR3	orf01251	orf01251	orf00723	orf05438	orf00672	orf03495	PSPA7_5998	PA5253
		algQ	orf01253	orf01253	orf00721	orf05440	orf00670	orf03497	PSPA7_6001	PA5255
		algR	orf01259	orf01259	orf00715	orf05446	orf00664	orf03503	PSPA7_6007	PA5261
		algU	orf05462	orf05283	orf05575	orf03047	orf05033	orf05885	PSPA7_4757	PA0762
		algW	orf01564	orf01436	orf01488	orf03596	orf03362	orf00714	PSPA7_5018	PA4446
		algZ	orf01260	orf01260	orf00714	orf05447	orf00663	orf03504	PSPA7_6008	PA5262
		mucA	orf05463	orf05282	orf05573	orf03046	orf05032	orf05886	PSPA7_4756	PA0763
		mucB	orf05464	orf05281	orf05572	orf03045	orf05031	orf05887	PSPA7_4755	PA0764
		mucC	orf05465	orf05280	orf05571	orf03044	orf05030	orf05888	PSPA7_4754	PA0765
		mucD	orf05466	orf05279	orf05570	orf03043	orf05029	orf05889	PSPA7_4753	PA0766
		mucE	orf00478	orf00478	orf00477	orf00180	orf00478	orf02044	PSPA7_1072	PA4033
		mucP	orf00076	orf00076	orf00076	orf00582	orf00076	orf01163	PSPA7_1490	PA3649
Biosurfactant	Rhamnolipid biosynthesis	rhlA	orf04736	orf04324	orf04978	orf05459	orf04436	orf05506	PSPA7_1647	PA3479
		rhlB	orf04737	orf04325	orf04977	orf05460	orf04435	orf05507	PSPA7_1648	PA3478
		rhlC	orf02722	orf02715	orf02488	orf01736	orf02142	orf04914	-	PA1130
Enzyme	Hemolytic phospholipase C	plcH	orf05098	orf04546	orf05009	orf02965	orf04607	orf04083	PSPA7_4676	PA0844
	Non-hemolytic phospholipase C	plcN	orf04904	orf04492	orf04810	orf05820	orf04268	orf05999	PSPA7_1801	PA3319
	Phospholipase C	plcB	orf06016	orf06014	orf06067	orf05963	orf05805	orf05727	PSPA7_0027	PA0026
	Phospholipase D	pldA	orf05686	orf05684	orf05737	orf05695	orf05646	orf00989	-	PA3487
Iron uptake	Achromobactin biosynthesis and transport	acsA	-	-	-	-	-	-	PSPA7_3092	-
		acsB	-	-	-	-	-	-	PSPA7_3089	-
		acsC	-	-	-	-	-	-	-	-
		acsD	-	-	-	-	-	-	PSPA7_3094	-
		cbrA	-	-	-	-	-	-	-	-
		cbrB	-	-	-	-	-	-	-	-
		cbrC	-	-	-	-	-	-	-	-
		cbrD	-	-	-	-	-	-	-	-
	Pyochelin receptor	fptA	orf06212	orf06172	orf00665	orf06086	orf06089	orf06169	PSPA7_0879	PA4221
	Pyochelin	pchA	orf06202	orf06182	orf00675	orf06096	orf06099	orf06159	PSPA7_0869	PA4231
		pchB	orf06203	orf06181	orf00674	orf06095	orf06098	orf06160	PSPA7_0870	PA4230
		pchC	orf06204	orf06180	orf00673	orf06094	orf06097	orf06161	PSPA7_0871	PA4229
		pchD	orf06205	orf06179	orf00672	orf06093	orf06096	orf06162	PSPA7_0872	PA4228
		pchE	orf06207	orf06177	orf00670	orf06091	orf06094	orf06164	PSPA7_0874	PA4226
		pchF	orf06208	orf06176	orf00669	orf06090	orf06093	orf06165	PSPA7_0875	PA4225
		pchG	orf06209	orf06175	orf00668	orf06089	orf06092	orf06166	PSPA7_0876	PA4224
		pchH	orf06210	orf06174	orf00667	orf06088	orf06091	orf06167	PSPA7_0877	PA4223
		pchI	orf06211	orf06173	orf00666	orf06087	orf06090	orf06168	PSPA7_0878	PA4222
		pchR	orf06206	orf06178	orf00671	orf06092	orf06095	orf06163	PSPA7_0873	PA4227
	Pyoverdine receptors	fpvA	orf04668	orf01622	orf04676	orf04603	orf04133	orf03036	PSPA7_2861	PA2398
	Pyoverdine	pvdA	orf04655	orf01635	orf04689	orf04616	orf04146	orf03049	PSPA7_2874	PA2386
		pvdD	-	-	-	-	-	-	-	PA2399
		pvdE	orf04666	orf01624	orf04678	orf04605	orf04135	orf03038	PSPA7_2862	PA2397
		pvdF	orf04665	orf01625	orf04679	orf04606	orf04136	orf03039	PSPA7_2863	PA2396
		pvdG	orf04694	orf01596	orf04650	orf04577	orf04107	orf03008	PSPA7_2828	PA2425
		pvdH	orf04682	orf01608	orf04662	orf04589	orf04119	orf03021	PSPA7_2846	PA2413
		pvdI	orf04670; orf04671	orf01619; orf01620	orf04673; orf04674	orf04600; orf04601	orf04130; orf04131	orf03033; orf03034	PSPA7_2859	PA2402
		pvdJ	orf04669	orf01621	orf04675	orf04602	orf04132	orf03035	PSPA7_2860	PA2400
		pvdL	orf04693	orf01597	orf04651	orf04578	orf04108	orf03009	PSPA7_2829	PA2424
		pvdM	orf04662	orf01628	orf04682	orf04609	orf04139	orf03042	PSPA7_2866	PA2393
		pvdN	orf04663	orf01627	orf04681	orf04608	orf04138	orf03041	PSPA7_2865	PA2394
		pvdO	orf04664	orf01626	orf04680	orf04607	orf04137	orf03040	PSPA7_2864	PA2395
		pvdP	orf04661	orf01629	orf04683	orf04610	orf04140	orf03043	PSPA7_2868	PA2392
		pvdQ	orf04654	orf01636	orf04690	orf04617	orf04147	orf03050	PSPA7_2876	PA2385
		pvdS	orf04695	orf01595	orf04649	orf04576	orf04106	orf03007	PSPA7_2827	PA2426
		pvdY	orf04696	orf01594	orf04648	orf04575	orf04105	orf03006	PSPA7_2826	PA2427
	Yersiniabactin	fyuA	-	-	-	-	-	-	-	-
		irp1	-	-	-	-	-	-	-	-
		irp2	-	-	-	-	-	-	-	-
		irp3	-	-	-	-	-	-	-	-
		irp4	-	-	-	-	-	-	-	-
		irp5	-	-	-	-	-	-	-	-
		ybtA	-	-	-	-	-	-	-	-
		ybtP	-	-	-	-	-	-	-	-
		ybtQ	-	-	-	-	-	-	-	-
Protease	Alkaline protease	aprA	orf02854	orf02847	orf02356	orf01868	orf02274	orf02901	PSPA7_4143	PA1249
	Elastase	lasA	orf04018	orf04012	orf04068	orf03999	orf03766	orf04010	PSPA7_3417	PA1871
		lasB	orf00152	orf00152	orf00151	orf00506	orf00152	orf01239	PSPA7_1397	PA3724
	Protease IV	prpL	orf00624	orf00624	orf00623	orf00034	orf00624	orf01892	PSPA7_0919	PA4175
Quorum sensing	Acylhomoserine lactone synthase	hdtS	orf05996	orf05994	orf06047	orf05983	orf05785	orf05706	PSPA7_0005	PA0005
	N-(3-oxo-dodecanoyl)-L-homoserine lactone QS system	lasI	orf05359	orf05118	orf05408	orf05116	orf04850	orf02703	PSPA7_3897	PA1432
		lasR	orf05360	orf05119	orf05409	orf05117	orf04849	orf02705	PSPA7_3898	PA1430
	N-(3-oxo-hexanoyl)-Lhomoserine lactone QS system	ahlI	-	-	-	-	-	-	-	-
		ahlR	-	-	-	-	-	-	-	-
	N-(butanoyl)-L-homoserine lactone QS system	rhlI	orf04739	orf04327	orf04975	orf05462	orf04433	orf05509	PSPA7_1650	PA3476
		rhlR	orf04738	orf04326	orf04976	orf05461	orf04434	orf05508	PSPA7_1649	PA3477
Regulation	GacS/GacA two-component system	gacA	orf03540	orf03646	orf03588	orf02667	orf03073	orf03512	PSPA7_2613	PA2586
		gacS	orf05009	orf04635	orf05098	orf02876	orf04518	orf04172	PSPA7_4582	PA0928
Secretion system	Harpins	hopP1	-	-	-	-	-	-	-	-
		hrpA1	-	-	-	-	-	-	-	-
		hrpA2	-	-	-	-	-	-	-	-
		hrpK1	-	-	-	-	-	-	-	-
		hrpW1	-	-	-	-	-	-	-	-
		hrpZ1	-	-	-	-	-	-	-	-
	Hcp secretion island-1 encoded type VI secretion system (H-T6SS)	Undetermined	orf04531	orf04286	orf04413	orf04512	orf04040	orf04325	PSPA7_0142	PA0071
		Undetermined	orf04530	orf04285	orf04414	orf04511	orf04039	orf04326	PSPA7_0143	PA0072
		Undetermined	orf04529	orf04284	orf04415	orf04510	orf04038	orf04327	PSPA7_0144	PA0073
		Undetermined	orf04526	orf04281	orf04419	orf04507	orf04035	orf04331	PSPA7_0147	PA0076
		Undetermined	orf04524	orf04279	orf04420	orf04505	orf04033	orf04332	PSPA7_0149	PA0078
		Undetermined	orf04523	orf04278	orf04421	orf04504	orf04032	orf04333	PSPA7_0150	PA0079
		Undetermined	orf04522	orf04277	orf04422	orf04503	orf04031	orf04334	PSPA7_0151	PA0080
		Undetermined	orf04519	orf04274	orf04425	orf04500	orf04028	orf04337	PSPA7_0154	PA0082
		Undetermined	orf04518	orf04273	orf04426	orf04499	orf04027	orf04338	PSPA7_0155	PA0083
		Undetermined	orf04517	orf04272	orf04427	orf04498	orf04026	orf04339	PSPA7_0156	PA0084
		Undetermined	orf04515	orf04270	orf04429	orf04496	orf04024	orf04341	PSPA7_0158	PA0086
		Undetermined	orf04514	orf04269	orf04430	orf04495	orf04023	orf04342	PSPA7_0159	PA0087
		Undetermined	orf04513	orf04268	orf04431	orf04494	orf04022	orf04343	PSPA7_0160	PA0088
		Undetermined	orf04512	orf04267	orf04432	orf04493	orf04021	orf04344	PSPA7_0161	PA0089
		clpV1	orf04511	orf04266	orf04433	orf04492	orf04020	orf04345	PSPA7_0162	PA0090
		fha1	orf04521	orf04276	orf04424	orf04502	orf04030	orf04336	PSPA7_0152	PA0081
		hcp1	orf04516	orf04271	orf04428	orf04497	orf04025	orf04340	PSPA7_0157	PA0085
		icmF1	orf04525	orf04280	orf04418	orf04506	orf04034	orf04330	PSPA7_0148	PA0077
		ppkA	orf04528	orf04283	orf04416	orf04509	orf04037	orf04328	PSPA7_0145	PA0074
		pppA	orf04527	orf04282	orf04417	orf04508	orf04036	orf04329	PSPA7_0146	PA0075
		vgrG1	orf03645; orf04503; orf04510; orf05396	orf03541; orf04258; orf04265; orf05155	orf03694; orf04434; orf04441; orf05446	orf02562; orf04484; orf04491; orf05153	orf02968; orf04012; orf04019; orf04813	orf03620; orf04346; orf04353	PSPA7_0163	PA0091
	P. aeruginosa TTSS translocated effectors	exoS	-	-	-	-	-	-	-	PA3841
		exoT	orf04559	orf04314	orf04384	orf04540	orf04068	orf04298	-	PA0044
		exoU	orf04936	orf04708	orf05170	orf02802	orf04445	orf04753	-	-
		exoY	orf02229	orf02222	orf02978	orf03418	orf01649	orf04691	-	PA2191
	P. aeruginosa TTSS	exsA	orf03845	orf03839	orf03895	orf03826	orf03593	orf03836	-	PA1713
		exsB	orf03844	orf03838	orf03894	orf03825	orf03592	orf03835	-	PA1712
		exsC	orf03842	orf03836	orf03892	orf03823	orf03590	orf03833	-	PA1710
		exsD	orf03846	orf03840	orf03896	orf03827	orf03594	orf03837	-	PA1714
		exsE	orf03843	orf03837	orf03893	orf03824	orf03591	orf03834	-	PA1711
		pcr1	orf03831	orf03825	orf03881	orf03812	orf03579	orf03822	-	PA1699
		pcr2	orf03832	orf03826	orf03882	orf03813	orf03580	orf03823	-	PA1700
		pcr3	orf03833	orf03827	orf03883	orf03814	orf03581	orf03824	-	PA1701
		pcr4	orf03834	orf03828	orf03884	orf03815	orf03582	orf03825	-	PA1702
		pcrD	orf03835	orf03829	orf03885	orf03816	orf03583	orf03826	-	PA1703
		pcrG	orf03837	orf03831	orf03887	orf03818	orf03585	orf03828	-	PA1705
		pcrH	orf03839	orf03833	orf03889	orf03820	orf03587	orf03830	-	PA1707
		pcrR	orf03836	orf03830	orf03886	orf03817	orf03584	orf03827	-	PA1704
		pcrV	orf03838	orf03832	orf03888	orf03819	orf03586	orf03829	-	PA1706
		popB	orf03840	orf03834	orf03890	orf03821	orf03588	orf03831	-	PA1708
		popD	orf03841	orf03835	orf03891	orf03822	orf03589	orf03832	-	PA1709
		popN	orf03830	orf03824	orf03880	orf03811	orf03578	orf03821	-	PA1698
		pscB	orf03847	orf03841	orf03897	orf03828	orf03595	orf03838	-	PA1715
		pscC	orf03849	orf03843	orf03899	orf03830	orf03597	orf03840	-	PA1716
		pscD	orf03850	orf03844	orf03900	orf03831	orf03598	orf03841	-	PA1717
		pscE	-	-	-	-	-	-	-	PA1718
		pscF	orf03851	orf03845	orf03901	orf03832	orf03599	orf03842	-	PA1719
		pscG	orf03852	orf03846	orf03902	orf03833	orf03600	orf03843	-	PA1720
		pscH	orf03853	orf03847	orf03903	orf03834	orf03601	orf03844	-	PA1721
		pscI	orf03854	orf03848	orf03904	orf03835	orf03602	orf03845	-	PA1722
		pscJ	orf03855	orf03849	orf03905	orf03836	orf03603	orf03846	-	PA1723
		pscK	orf03856	orf03850	orf03906	orf03837	orf03604	orf03847	-	PA1724
		pscL	orf03857	orf03851	orf03907	orf03838	orf03605	orf03848	-	PA1725
		pscN	orf03829	orf03823	orf03879	orf03810	orf03577	orf03820	-	PA1697
		pscO	orf03828	orf03822	orf03878	orf03809	orf03576	orf03819	-	PA1696
		pscP	orf03827	orf03821	orf03877	orf03808	orf03575	orf03818	-	PA1695
		pscQ	orf03825	orf03819	orf03875	orf03806	orf03573	orf03816	-	PA1694
		pscR	orf03826	orf03820	orf03876	orf03807	orf03574	orf03817	-	PA1693
		pscS	orf03824	orf03818	orf03874	orf03805	orf03572	orf03815	-	PA1692
		pscT	orf03823	orf03817	orf03873	orf03804	orf03571	orf03814	-	PA1691
		pscU	orf03822	orf03816	orf03872	orf03803	orf03570	orf03813	-	PA1690
	P. syringae TTSS effectors	avrB2	-	-	-	-	-	-	-	-
		avrB3	-	-	-	-	-	-	-	-
		avrB4-1	-	-	-	-	-	-	-	-
		avrB4-2	-	-	-	-	-	-	-	-
		avrD1	-	-	-	-	-	-	-	-
		avrE1	-	-	-	-	-	-	-	-
		avrPto1	-	-	-	-	-	-	-	-
		avrRpm1	-	-	-	-	-	-	-	-
		avrRps4	-	-	-	-	-	-	-	-
		hopA1	-	-	-	-	-	-	-	-
		hopAA1'	-	-	-	-	-	-	-	-
		hopAA1-1	-	-	-	-	-	-	-	-
		hopAA1-2	-	-	-	-	-	-	-	-
		hopAA1	-	-	-	-	-	-	-	-
		hopAB1	-	-	-	-	-	-	-	-
		hopAB2	-	-	-	-	-	-	-	-
		hopAB3'	-	-	-	-	-	-	-	-
		hopAC1	-	-	-	-	-	-	-	-
		hopAC	-	-	-	-	-	-	-	-
		hopAD1	-	-	-	-	-	-	-	-
		hopAE1	-	-	-	-	-	-	-	-
		hopAF1	-	-	-	-	-	-	-	-
		hopAG1	-	-	-	-	-	-	-	-
		hopAG	-	-	-	-	-	-	-	-
		hopAH1	-	-	-	-	-	-	-	-
		hopAH2-1	-	-	-	-	-	-	-	-
		hopAH2-2	-	-	-	-	-	-	-	-
		hopAH2	-	-	-	-	-	-	-	-
		hopAI1'	-	-	-	-	-	-	-	-
		hopAI1	-	-	-	-	-	-	-	-
		hopAJ1	-	-	-	-	-	-	-	-
		hopAJ2	-	-	-	-	-	-	-	-
		hopAK1	-	-	-	-	-	-	-	-
		hopAM1-1	-	-	-	-	-	-	-	-
		hopAM1-2	-	-	-	-	-	-	-	-
		hopAN1	-	-	-	-	-	-	-	-
		hopAO1	-	-	-	-	-	-	-	-
		hopAP1	-	-	-	-	-	-	-	-
		hopAQ1	-	-	-	-	-	-	-	-
		hopAS1'	-	-	-	-	-	-	-	-
		hopAS1	-	-	-	-	-	-	-	-
		hopAT1'	-	-	-	-	-	-	-	-
		hopAT1	-	-	-	-	-	-	-	-
		hopAU1	-	-	-	-	-	-	-	-
		hopAV1	-	-	-	-	-	-	-	-
		hopAW1	-	-	-	-	-	-	-	-
		hopB1	-	-	-	-	-	-	-	-
		hopC1	-	-	-	-	-	-	-	-
		hopD1	-	-	-	-	-	-	-	-
		hopD	-	-	-	-	-	-	-	-
		hopE1	-	-	-	-	-	-	-	-
		hopF2	-	-	-	-	-	-	-	-
		hopF3	-	-	-	-	-	-	-	-
		hopG1	-	-	-	-	-	-	-	-
		hopH1	-	-	-	-	-	-	-	-
		hopI1	-	-	-	-	-	-	-	-
		hopJ1	-	-	-	-	-	-	-	-
		hopK1	-	-	-	-	-	-	-	-
		hopL1	-	-	-	-	-	-	-	-
		hopM1'	-	-	-	-	-	-	-	-
		hopM1	-	-	-	-	-	-	-	-
		hopN1	-	-	-	-	-	-	-	-
		hopO1-1	-	-	-	-	-	-	-	-
		hopO1-3'	-	-	-	-	-	-	-	-
		hopP1-2	-	-	-	-	-	-	-	-
		hopQ1-1	-	-	-	-	-	-	-	-
		hopQ1-2	-	-	-	-	-	-	-	-
		hopQ1	-	-	-	-	-	-	-	-
		hopR1	-	-	-	-	-	-	-	-
		hopS1'	-	-	-	-	-	-	-	-
		hopS2	-	-	-	-	-	-	-	-
		hopT1-1	-	-	-	-	-	-	-	-
		hopT1-2	-	-	-	-	-	-	-	-
		hopT2	-	-	-	-	-	-	-	-
		hopU1	-	-	-	-	-	-	-	-
		hopV1	-	-	-	-	-	-	-	-
		hopW1-1	-	-	-	-	-	-	-	-
		hopW1-2	-	-	-	-	-	-	-	-
		hopX1	-	-	-	-	-	-	-	-
		hopY1	-	-	-	-	-	-	-	-
		hopZ3	-	-	-	-	-	-	-	-
	P. syringae TTSS	hrcC	-	-	-	-	-	-	-	-
		hrcJ	-	-	-	-	-	-	-	-
		hrcN	-	-	-	-	-	-	-	-
		hrcQa	-	-	-	-	-	-	-	-
		hrcQb	-	-	-	-	-	-	-	-
		hrcR	-	-	-	-	-	-	-	-
		hrcS	-	-	-	-	-	-	-	-
		hrcT	-	-	-	-	-	-	-	-
		hrcU	-	-	-	-	-	-	-	-
		hrcV	-	-	-	-	-	-	-	-
		hrpB	-	-	-	-	-	-	-	-
		hrpD	-	-	-	-	-	-	-	-
		hrpE	-	-	-	-	-	-	-	-
		hrpF	-	-	-	-	-	-	-	-
		hrpG	-	-	-	-	-	-	-	-
		hrpJ	-	-	-	-	-	-	-	-
		hrpL	-	-	-	-	-	-	-	-
		hrpO	-	-	-	-	-	-	-	-
		hrpP	-	-	-	-	-	-	-	-
		hrpQ	-	-	-	-	-	-	-	-
		hrpR	-	-	-	-	-	-	-	-
		hrpS	-	-	-	-	-	-	-	-
		hrpT	-	-	-	-	-	-	-	-
		hrpV	-	-	-	-	-	-	-	-
		shcA	-	-	-	-	-	-	-	-
		shcE	-	-	-	-	-	-	-	-
		shcF	-	-	-	-	-	-	-	-
		shcM	-	-	-	-	-	-	-	-
		shcN	-	-	-	-	-	-	-	-
		shcS1	-	-	-	-	-	-	-	-
		shcS2	-	-	-	-	-	-	-	-
		shcV	-	-	-	-	-	-	-	-
Toxin	Exolysin	exlA	-	-	-	-	-	-	PSPA7_4642	-
		exlB	-	-	-	-	-	-	PSPA7_4641	-
	Exotoxin A (ETA)	toxA	orf02741	orf02734	orf02469	orf01755	orf02161	orf04934	-	PA1148
	Hydrogen cyanide production	hcnA	orf02226	orf02219	orf02980	orf03420	orf01646	orf06083	PSPA7_3103	PA2193
		hcnB	orf02225	orf02218	orf02981	orf03421	orf01645	orf06082	PSPA7_3102	PA2194
		hcnC	orf02224	orf02217	orf02982	orf03422	orf01644	orf06081	PSPA7_3101	PA2195
	Phytotoxin coronatine	Undetermined	-	-	-	-	-	-	-	-
		cfa1	-	-	-	-	-	-	-	-
		cfa2	-	-	-	-	-	-	-	-
		cfa3	-	-	-	-	-	-	-	-
		cfa4	-	-	-	-	-	-	-	-
		cfa5	-	-	-	-	-	-	-	-
		cfa6	-	-	-	-	-	-	-	-
		cfa7	-	-	-	-	-	-	-	-
		cfa8	-	-	-	-	-	-	-	-
		cfa9	-	-	-	-	-	-	-	-
		cfl	-	-	-	-	-	-	-	-
		cmaA	-	-	-	-	-	-	-	-
		cmaB	-	-	-	-	-	-	-	-
		cmaC	-	-	-	-	-	-	-	-
		cmaD	-	-	-	-	-	-	-	-
		cmaE	-	-	-	-	-	-	-	-
		cmaT	-	-	-	-	-	-	-	-
		cmaU	-	-	-	-	-	-	-	-
		corP	-	-	-	-	-	-	-	-
		corR	-	-	-	-	-	-	-	-
	Phytotoxin phaseolotoxin	Undetermined	-	-	-	-	-	-	-	-
		Undetermined	-	-	-	-	-	-	-	-
		Undetermined	-	-	-	-	-	-	-	-
		Undetermined	-	-	-	-	-	-	-	-
		Undetermined	-	-	-	-	-	-	-	-
		Undetermined	-	-	-	-	-	-	-	-
		Undetermined	-	-	-	-	-	-	-	-
		Undetermined	-	-	-	-	-	-	-	-
		Undetermined	-	-	-	-	-	-	-	-
		Undetermined	-	-	-	-	-	-	-	-
		Undetermined	-	-	-	-	-	-	-	-
		Undetermined	-	-	-	-	-	-	-	-
		Undetermined	-	-	-	-	-	-	-	-
		Undetermined	-	-	-	-	-	-	-	-
		Undetermined	-	-	-	-	-	-	-	-
		Undetermined	-	-	-	-	-	-	-	-
		Undetermined	-	-	-	-	-	-	-	-
		argD	-	-	-	-	-	-	-	-
		argK	-	-	-	-	-	-	-	-
		cysC1	-	-	-	-	-	-	-	-
		dcd2	-	-	-	-	-	-	-	-
	Phytotoxin syringomycin	syrB1	-	-	-	-	-	-	-	-
		syrB2	-	-	-	-	-	-	-	-
		syrC	-	-	-	-	-	-	-	-
		syrD	-	-	-	-	-	-	-	-
		syrE	-	-	-	-	-	-	-	-
		syrF	-	-	-	-	-	-	-	-
		syrP	-	-	-	-	-	-	-	-
	Phytotoxin syringopeptin	sypA	-	-	-	-	-	-	-	-
		sypB	-	-	-	-	-	-	-	-
		sypC	-	-	-	-	-	-	-	-
	TccC-type insecticidal toxins	Undetermined	-	-	-	-	-	-	-	-
Copper uptake	Copper exporter(Mycobacterium)							orf06106	-	-
	Table saved from VFDB (http://www.mgc.ac.cn/VFs/) [Sat Jul 27 23:34:51 2024]
